# Supplementary material for: Contribution of pectin-degrading bacteria to the quality of cigar fermentation: an analysis based on microbial communities and physicochemical components
Source: Front Microbiol. 2024 Nov 14;15:1481158. doi: 10.3389/fmicb.2024.1481158 (PMC11604125; doi:10.3389/fmicb.2024.1481158)
Supplement: Supplementary file 1 [file Data_Sheet_1.CSV]

Sample_info	Seq_num	Base_num(bp)	Mean_length(bp)	Min_length(bp)	Max_length(bp)
CK_1	74803	17185751	229.746815	154	484
CK_2	88555	20275565	228.960138	141	508
CK_3	72988	16901382	231.563846	143	512
CK_4	65635	16364651	249.328118	183	418
CK_5	81645	19236985	235.617429	153	423
TDM3_1	70603	16849693	238.654066	144	471
TDM3_2	70958	17309919	243.945982	183	498
TDM3_3	81137	17890802	220.501152	154	430
TDM3_4	69701	18629930	267.28354	143	506
TDM3_5	76837	17930709	233.360347	140	509
TYX2_1	75072	18146905	241.726676	150	383
TYX2_2	47241	11114571	235.27383	178	374
TYX2_3	60386	14444865	239.20884	165	526
TYX2_4	71784	17309335	241.130823	181	478
TYX2_5	64187	15553007	242.307741	140	512
