# Supplementary material for: Contribution of pectin-degrading bacteria to the quality of cigar fermentation: an analysis based on microbial communities and physicochemical components
Source: Front Microbiol. 2024 Nov 14;15:1481158. doi: 10.3389/fmicb.2024.1481158 (PMC11604125; doi:10.3389/fmicb.2024.1481158)
Supplement: Supplementary file 3 [file Data_Sheet_3.CSV]

Sample_info	Seq_num	Base_num(bp)	Mean_length(bp)	Min_length(bp)	Max_length(bp)
CK_1	147446	55831005	378.653914	329	510
CK_2	60832	23026949	378.533486	368	441
CK_3	61645	23337736	378.582789	294	487
CK_4	65048	24628669	378.623001	359	384
CK_5	63215	23936332	378.649561	372	521
TDM3_1	92439	34911691	377.672746	212	441
TDM3_2	49114	18592229	378.552531	357	487
TDM3_3	66941	25320605	378.252566	355	448
TDM3_4	75319	28516261	378.606474	333	500
TDM3_5	86008	32517100	378.070645	337	393
TYX2_1	49352	18693136	378.7716	358	487
TYX2_2	55053	20844334	378.623036	356	478
TYX2_3	58816	22248303	378.26957	340	511
TYX2_4	45684	17273089	378.099313	339	394
TYX2_5	54278	20550727	378.619828	372	387
